# Supplementary material for: Privacy Policy Compliance of Chronic Disease Management Apps in China: Scale Development and Content Evaluation
Source: JMIR Mhealth Uhealth. 2021 Jan 28;9(1):e23409. doi: 10.2196/23409 (PMC7878107; doi:10.2196/23409)
Supplement: Multimedia Appendix 2 [file mhealth_v9i1e23409_app2.xlsx]

## Sheet: Evaluation guide
level 1 indicators	level 2 indicators	level 3 indicators	explaination for level-3 indicators	example sentences	corresponding clauses of PI Specification	location in appendix D of PI Specification
General Characteristics	Application scope	Introduce the basic information of the PI controller	the basic information of the PI controller, including the registered name and the contact details, etc.;	Where we refer to xxx, “we” or “us” in this Privacy Policy, we mean xxx, a xxx company. Please contact us using the details below if you have any doubt, comment or suggestion: E-mail;Tel;Fax. PI controllers should indicate the subject's identity and contact information at the same time, if one of them is missing ,no socre will be given.	5.5 a) 1)	the scope of application
		Define product or service scope	Scope of products or services to which the policy applies	This Policy only applies to the product(s) or service(s) of XXXXX, including XXXX, XXXX, XXXX, and XXXX, this policy doesn't apply to the product(s) or service(s) of XXXXX, including XXX,XXX.		the scope of application
		Mark the effective or updated date	PI controlles should mark the date of publication, effective or update of the policy	Latest update: XX/XXXX (Month/Year)		the scope of application
	Policy disclosure	The policy is open, prominent, and easy to access	The privacy policy should be public and easy to access. For example, hyperlinks are provided in conspicuous places such as the main webpage, the installation page of mobile apps, the homepage of social media, etc.	Before downloading the APP, users can view the privacy policy in the application market.	5.5 d)
		A separate privacy policy is provided	The privacy policy has a separate document and is not included in the user service agreement.	The privacy policy has a separate document and is not included in the user service agreement.	5.5 d)
		The logical structure of the policy is clear	A summary should be provided at the beginning to briefly lay out the key contents.	This Policy will help you better understand the following: ✓ Rules for the collection and use of PI for business function 1; ✓ Rules for the collection and use of PI for business function 2; ✓ …… ✓ How we protect your PI;	5.5 c)	key contents
	Policy updates	Update the privacy policy promptly	Whenever any changes occur to the privacy policy, the privacy policy should be updated promptly.	Our PI Protection Policy might be changed.	5.5 f)	How this Policy will be updated
		Explain the method used to notify the PI subject	When the privacy policy is updated, a notification should be sent to the PI subject.	For major changes, we will provide a more conspicuous notice (including, for certain services, notices via email that explains the details of the changes to the PI Protection Policy).	5.5 f)	How this Policy will be updated
		Obtain the consent of the PI subject again	When the privacy policy is updated, another explicit consent should be obtained from the PI subject.	We will not reduce any of your rights under this PI Protection Policy without your explicit consent.	5.5 f)	Rules for the collection and use of PI for business function,8
Information Collection and Use	Information collection and usage rules for business functions	List the business functions in detail	PI controllers should list in detail the business functions of collecting and using personal information	Rules for the collection and use of PI for business function 1; Rules for the collection and use of PI for business function 2; Rules for the collection and use of PI for business function 3; etc.	5.5 a) 2)	Rules for the collection and use of PI for business function,1
		List the types of PI collected	PI controllers should establish privacy policies with contents including but not limited to the type of personal information collected by each business functions.	If you choose to use this business function, you will need to provide us with or allow us to collect the essential information including: ...	5.5 a) 2)	Rules for the collection and use of PI for business function,2
		List necessary and non-essential information to realize business functions	PI controllers should identify what types of personal information are necessary for specific business functions.	If you choose to use this business function, you will need to provide us with or allow us to collect the essential information including: ...;You may choose, at your discretion, whether to provide us with or allow us to collect the following information: ...	5.5 a) 6)	Rules for the collection and use of PI for business function,3
		Explain the impact of refusal to provide PI	PI controllers should describe the potential impact of not providing the PI.	If you do not authorize, we will be unable to provide this business function;We will not force you to provide this information, and your refusal will not adversely affect the use of the business functions.	5.5 a) 6)	Rules for the collection and use of PI for business function
		Describe the purpose of collecting and using PI	PI controllers should inform purpose of using personal information for different business functions.	For essential PI, we will use it to provide the business functions including ...;For non-essential PI, we will use it for the following purposes, including …	5.4 a)	Rules for the collection and use of PI for business function
	Collection of personal sensitive information	Obtain eplicit consent for information collection on minors	Prior to the collection of the PI of a child 14 years old or older, explicit consent should be obtained from the child or the child’s guardian; if the child is below the age of 14 years, explicit consent should be obtained from the child’s guardian.	Our products, websites and services are mainly adult oriented. A child should not create his/her own account without consent of his/her parents or guardians.	5.4 d)	Rules for the collection and use of PI for business function,4
		Prominently mark personal sensitive information	Involve sensitive personal information, PI controllers should clearly identify of highlight those sensitive personal information.	Involve sensitive personal information, PI controllers should clearly identify of highlight those sensitive personal information.	5.5 a) 2)	Rules for the collection and use of PI for business function,4
Information Storage and Protection	Storage security	Describe technical measures	PI controllers should explain the detailed measures taken to protect personal information, Including but not limited to personal information integrity protection measures, encryption measures in the process of personal information transmission, storage and backup, authorization and audit mechanisms for personal information access and use, personal information retention and deletion mechanisms, et…	We have employed security protection measures according to industry standards to protect your PI, prevent unauthorized access to, disclosure, use, modification, damage or loss of data. We will take every practical measure to protect your PI. For instance, …	5.5 a) 7)	How we protect your PI,1
		Describe organizational management measures	PI controllers should explain the data security management requirements at the organizational level.	Establish data security management specifications, data security development specifications... /strengthen employees’ data security awareness...	5.5 a) 7); 11.5	How we protect your PI
		Inform the PI security agreement followed and the certification obtained	PI controllers should explain the current personal information security agreement and certification obtained.	We have acquired the following certificates: ...	5.5 a) 7)	How we protect your PI,2
		Describe the security risks	PI controllers should describe the potential security risks after the provision of the PI	The network environment is not 100% secure. We will do our utmost to ensure or guarantee the security of any information you send to us.We will regularly update and publicize reports on security risks, PI impact assessment, etc. You can access these by ...	5.5 a) 6)	How we protect your PI,3
	The handling of security incidents	Commit to bear corresponding legal responsibility for PI security incidents	PI controllers should inform that they will undertake the legal responsibility after a personal information security incident occurs.	If your legal rights and benefits are adversely affected due to the unauthorized access to, disclosure, tampering or damage of your PI resulting from the damage of our physical, technical or management protection facilities, we will assume legal liabilities accordingly.	5.5 a) 4)	How we protect your PI,4
		Security incident notification	PI controllers should promptly notify affected PI subjects of incident-related information through means such as email, letter mail, telephone, or push notification, the content of notification should include but not be limited to: the details and impact of the security incident; measures that have been or will be adopted; suggestions for PI subjects to protect themselves and reduce risk; remedia…	In the case of an unfortunate PI security incident, we will, in a timely manner and in accordance with laws and regulations, inform you of the basic conditions and possible impacts of the security incident, response measures that are already taken or to be taken by us, suggestions for you regarding self-prevention and risk mitigation, our remedial measures for you, etc.We will inform you of such …	10.2	How we protect your PI,5
		Security incident reporting	PI controllers should inform that they will report in a timely manner according to provisions in the “National Cybersecurity Incident Emergency Response Plan.”	At the same time, we will also take the initiative to report the handling of PI security incidents in accordance with regulatory requirements.	10.1 c) 3)	How we protect your PI
Information Sharing and Transfer	Entrusted processing	Supervise the entrusted party	The PI controller should supervise the delegatee in the manners including but not limited to: establish the delegatee's responsibilities and duties through contract or other such means; carry out an audit of the delegatee.	We will sign strict confidential agreements with the companies, organizations and individuals to whom we entrust the processing of PI, which will bind them to processing the PI in accordance with our requirements, this PI Protection Policy and other relevant confidentiality and security measures.	9.1 d)	Rules for the collection and use of PI
	Sharing of PI	Obtain the authorized consent when sharing PI	PI controllers should obtain the authorized consent of sharing personal information from the PI subject.	We will not share your PI with any company, organization or individual other than our Company, unless with your explicit consent.	9.2 b)	Rules for the collection and use of PI for business function
		Inform the type of shared information	PI controllers should inform the PI subject of the type of sharing personal information.	We will provide data such as XXX,XXX,XXX to third parties	5.5 a) 4)	Rules for the collection and use of PI for business function,9
		Inform the purposes of sharing	PI controllers should inform the PI subject of the purposes of sharing personal information.	In order to better analyze the user's usage.../for...	5.5 a) 4)	Rules for the collection and use of PI for business function,9
		Inform the type of the data recipient	PI controllers should inform the PI subject of the type of the data recipient.	To learn about the companies, organizations, and individuals currently involved in this scenario, click here【Provide a hyperlink】.	5.5 a) 4)	Rules for the collection and use of PI for business function,9
		Inform the safety measures to be taken prior to sharing PI	PI controlles should adopt effective measures to protect the PI subject accordingly;	Take safety protection measures that meet industry standards/Your communication information will be anonymized and/or de-identified after processing.../ Only unidentifiable statistical information will be provided to these partners	5.5 a) 4)	Rules for the collection and use of PI for business function,9
		Exemptions from obtaining authorized consent prior to sharing PI	PI controller should explain the circumstance that they does not need to obtain authorized consent from the PI subject prior to sharing personal information.	We might share your information as stipulated by laws, regulations or the mandatory requirements of government agencies; We will not share your PI to any company, organization, or individual except under the following circumstances:	9.5	Rules for the collection and use of PI for business function,11
	Transfer of PI	Obtain the authorized consent when transfer PI	PI controllers should obtain the authorized consent of transferring personal information from the PI subject.	We will not transfer your PI to any company, organization, or individual except under the following circumstances: a) Transfer with explicit consent: after acquiring your explicit consent, we will transfer your PI to other parties;	9.2 b)	Rules for the collection and use of PI for business function
		Transfer rules of PI during merger, acquisition, or restructuring	When merger, acquisition, or restructuring occurs to the PI controller, the PI controller should: inform the PI subject of the related situation; the new PI controller after the change should continue to take the responsibilities and obligations of the original PI controller, and, if the purposes of using the PI are changed, another explicit consent should be obtained from the PI subject.	When the transfer of PI is involved in a(n) merger, acquisition or bankruptcy liquidation, we will require the new company or organization to which your PI is transferred to continue to be bound by this PI Protection Policy, otherwise we will require the new company or organization to seek your consent again.	9.3 b)	Rules for the collection and use of PI for business function
	Public disclosure of PI	The situation of public disclosure of PI	PI controllers should inform the PI subject of the purposes and types of the disclosed information.	We will only publicly disclose your PI under the following circumstances, The types of personal information publicly disclosed include……	5.5 a) 4)	Rules for the collection and use of PI for business function,10
		Exemptions from obtaining authorized consent prior to public disclosure PI	PI controller should explain the circumstance that PI controller does not need to obtain authorized consent from the PI subject prior to public disclosure of PI.	Statutory disclosure: we might publicly disclose your PI as stipulated by laws, regulations or the mandatory requirements of government agencies.	9.5	Rules for the collection and use of PI for business function,11
	Cross-border transmission	Describe where PI is stored and whether it involves cross-border transmission	PI controllers should inform the geographical scope involved in the process of personal information storage, backup and transmission, and whether it involves cross-border transmission.	In principle, the PI we collect and generate in the territory of the People’s Republic of China will be stored within the People’s Republic of China.		Rules for the collection and use of PI for business function,6
		If involving the cross-border transfer of information, state compliance with standards, agreements and legal mechanisms	If there is cross-border transmission of personal information, PI controller should explain the standards, agreements and legal mechanisms (contracts, etc.) that the cross-border transmission complies with. If there is no cross-border transmission, score points.	Such jurisdiction might have a different data protection law, or even no relevant laws. Under such circumstances, we will ensure that your PI will enjoy the same level of protection as it does in the People’s Republic of China. For instance, we will ask you for your consent to the cross-border transmission of your PI, or employ data de-identification and other security measures before the cross-b…	5.5 a) 3)	Rules for the collection and use of PI for business function,6
Information Destruction	Storage time limit	State the retention period of PI	Clearly state the retention period of personal information and the deadline for deletion or destruction	We will only retain your PI for the period necessary to deliver the purposes stated in this Policy, unless the extended retention is required or allowed by laws.	5.5 a) 3)	How your personal information is transferred globally
		Delete or anonymize PI after the deadline	After the aforementioned PI retention period, PI controllers should carry out deletion or anonymization.	The PI shall be deleted or anonymized after the above-mentioned storage time limit for PI.	6.1 b)	Rules for the collection and use of PI for business function,7
	Data deletion and anonymization	Delete or anonymize PI after account cancellation	After PI subjects cancel their accounts, their PI should be deleted or anonymized.	After de-registration, we will stop providing you with any product and service and delete your PI according to you request, unless laws and regulations specify otherwise.	8.5（f）	Your rights，1
		Notify third parties to promptly delete PI	If PI subjects request deletion, [controllers] should immediately cease sharing and transfer activities, and notify third parties to promptly delete the information.	When we decide to respond to your deletion request, we will also inform the entity that acquires your PI from us and ask it to delete your PI without delay, unless otherwise specified in laws and regulations, or the entity has acquired specific authorization from you.	8.3 b)	Your rights (3) Delete your PI
Rights of PI subjects	Inquiry of PI	Right to inquire PI	PI subjects have the right of personal information access and inquiry.	You have the right to access your PI, unless laws and regulations specify otherwise.	8.1	Your rights，1
		Provide methods to inquire PI	PI controllers should provide PI subjects with ways to inquire the personal information.	If you wish to access your data, you can do so by:	5.5 a) 5)	Your rights，1、2
	Correction of PI	Right to correct PI	PI subjects have the right of personal information rectification.	When you find a mistake in your information that we are processing, you have the right to ask us to rectify it.	8.2	Your rights，1
		Provide methods to correct PI	When a PI subject finds an error or something incomplete about their PI held by PI controllers, PI controllers should provide a way to make a modification or supplemental information in response to their request.	You can submit a rectification request through the channels listed in “(I) Access your PI”.	5.5 a) 5)	Your rights，1、2
	Deletion of PI	Circumstances that PI subject has right to delete PI	PI controllers should list the circumstances that PI subjects have the right of personal information deletion.	You can submit a request to delete your PI to us under the following circumstances: 1. If our processing of PI violates laws or regulations; 2. If we collected and used your PI without your consent; 3. If our processing of PI breaches our agreement with you; 4. If you no longer use our products or services or you have cancelled your account; 5. If we no longer provide you with products or service…	8.3	Your rights，1
		Provide methods to delete PI	PI controllers should provide PI subjects with ways to delete personal information.	You can directly clear or delete the information on the...page/You can send an email to contact customer service staff to request us to delete personal information.	5.5 a) 5)	Your rights，1、2
	Withdrawal of consent	Right to withdraw consent	PI subjects have the right of withdrawal of consent.	As to the collection and use of additional PI, you can give or withdraw your consent at any time.	8.4	Your rights，1
		Provide methods to withdraw authorization	PI subjects should be provided with ways to withdraw authorization.	You can do so by:	5.5 a) 5); 8.4 a)	Your rights，1、2
		No longer process the corresponding PI after the withdrawal of consent	After withdrawal of consent, PI controllers must not continue to process corresponding PI.	When you withdraw your consent, we will stop processing the corresponding PI. However, your withdrawal of consent will not affect the processing of PI carried out based on your prior consent.	8.4（a）	Your rights，1
		Right to refuse to receive business advertisements delivered based on PI	PI controllers should protect the right of PI subjects to refuse to receive business advertisements delivered on the basis of their PI should be safeguarded.	Use "advertisement" and "push" as keywords to search, if PI controllers explain how to close the advertisement or push, score points. For example, If you do not wish to receive our business promotion ads, you can unsubscribe at any time by: ……	8.4（b）	Your rights，1
	Account cancellation	Right to cancel account	PI subjects have the right of account cancellation.	You can de-register at any time by: ……	8.5	Your rights，1
		Provide methods to cancel account	PI controllers who provide services through registered accounts should provide means for PI subjects to cancel their account in ways that are simple and convenient to operate.	You can de-register at any time by: ……	5.5 a) 5); 8.5 a)	Your rights，1、2
		If manual processing is required, complete verification and account cancellation within 15 working days	After accepting the account cancellation request, if manual processing is required, the verification and processing shall be completed within the promised time limit (no more than 15 working days)	We will respond in 15 days.	8.5（b）	Your rights，1
	Obtain copies of PI	Right to obtain copies of PI	PI subjects have the right of obtaining copies of personal information.	You have the right to obtain a copy of your PI by: …	8.6	Your rights，1
		Provide methods to obtain copies of PI	PI controllers should provide PI subjects with ways to obtaining copies of personal information.	You have the right to obtain a copy of your PI by: …	5.5 a) 5); 8.6	Your rights，1、2
	Responding to requests	Respond to PI subject requests within 30 days or the time limit of the laws	PI controllers should promptly respond to PI subject requests within 30 days or the time limit of the laws	We will respond in 30 days.	8.7 a)	Your rights，(8) Respond to your above-mentioned requests
		Circumstances that no need to respond to PI subject requests	PI controllers should explain certain circumstances of non-response to PI subject requests.	We will not be able to respond to your request under the following circumstances: 1. Related to our compliance with the obligations under the laws and regulations; 2. Directly related to national security or defense security; 3. Directly related to public security, public health or major public interests; 4. Directly related to criminal investigations, prosecutions, trials and enforcement of cour…	8.7 e) f)	Your rights，(9) Respond to your above-mentioned requests；Your rights，6
	Complaint management	Limits on information system automated decision-making	When a decision is made on the basis of information system automated decision-making and has significant impact on the PI subject’s rights and interests (for example, when user profiling determines personal credit and loan amounts, or in user profiling for interview screening), the PI controller should provide means for PI subjects to lodge a complaint.	For some business functions, decisions are made solely based on an automated decision-making mechanism such as information system and algorithm. If these decisions significantly affect your legal rights and interests, you have the right to ask for our explanation and we will make proper remedies.	5.5(a) 5); 5.5(a) 8); 7.7 c)	Your rights，(7) Restrict automated decision-making by information system
		Provide means to lodge a complaint	PI controllers should provide complaints to PI subjects, such as the contact information, address, email address of the personal information security department responsible for personal information, and the form for the PI subjects to feedback issues, etc.	If you have any doubt, comment or suggestion regarding this Policy, please contact us via: ...... We have set up a dedicated department for PI protection (or a PI protection officer) that you can contact via: ......	5.5 a) 8);	How to contact us1
		Answer within the time limit prescribed by laws and regulations	PI controllers should clarify when PI subjects can receive a response.	Generally, we will reply to you in 30 days.	8.7 a)	How to contact us1
		Provide means to resolve the issue through external parties.	PI controllers should inform the PI subject of ways and contact details to resolve the issue through external parties. External dispute resolution agencies usually includes courts in the jurisdiction where the PI controllers is located, independent agencies that certify the personal information protection policies of the PI controllers, industry self-regulatory associations, or relevant governmen…	If you are not satisfied with our reply, especially if our processing of PI hurts your legal rights and interests, you can seek solutions through the following external channels: ......	5.5 a) 8);	How to contact us2
