# Supplementary material for: Privacy Policy Compliance of Chronic Disease Management Apps in China: Scale Development and Content Evaluation
Source: JMIR Mhealth Uhealth. 2021 Jan 28;9(1):e23409. doi: 10.2196/23409 (PMC7878107; doi:10.2196/23409)
Supplement: Multimedia Appendix 3 [file mhealth_v9i1e23409_app3.xlsx]

## Sheet: Sheet1
Label	Chinese name	General Characteristics (9)	Information Collection and Use (7)	Information Storage and Protection (7)	Information Sharing and Transfer (13)	Information Destruction (4)	Rights of PI Subjects (21)	Total score(61)	Final Score (%)
App 1	健康云	9	7	7	13	4	18	58	0.95082
App 2	移动健康	9	7	4	12	4	16	52	0.852459
App 3	妙健康	9	7	5	12	4	19	56	0.918033
App 4	尿大夫	8	6	3	7	2	11	37	0.606557
App 5	天天血压	3	0	0	5	0	1	9	0.147541
App 6	小云健康	8	4	4	11	4	18	49	0.803279
App 7	肾上线	8	7	6	13	4	21	59	0.967213
App 8	掌控糖尿病	6	7	6	13	2	10	44	0.721311
App 9	健康之路	5	0	0	4	1	2	12	0.196721
App 10	掌上心电图	6	7	5	12	3	14	47	0.770492
App 11	康养护照	4	5	0	4	2	3	18	0.295082
App 12	咚咚肿瘤科	6	4	5	12	1	17	45	0.737705
App 13	心脏健康研究	4	7	0	2	3	15	31	0.508197
App 14	医联	7	5	2	12	0	9	35	0.57377
App 15	WELL健康	2	2	0	3	0	1	8	0.131148
App 16	安顿	3	4	2	9	1	1	20	0.327869
App 17	乐心健康	7	4	2	0	0	4	17	0.278689
App 18	健康乐	2	2	0	2	0	1	7	0.114754
App 19	智云健康	2	1	0	3	0	0	6	0.0983607
App 20	康康在线	4	0	0	5	0	0	9	0.147541
App 21	高血压管家	2	1	0	4	0	0	7	0.114754
App 22	风湿中心	5	3	2	1	0	2	13	0.213115
App 23	稳糖	4	1	2	7	0	0	14	0.229508
App 24	血糖高管	1	3	1	4	0	0	9	0.147541
App 25	糖护士	1	3	1	4	0	0	9	0.147541
App 26	泓华医疗	4	1	0	0	0	1	6	0.0983607
App 27	健康格子	3	0	1	5	0	1	10	0.163934
App 28	高血压大夫	4	2	0	0	0	0	6	0.0983607
App 29	大糖医	5	7	5	11	3	13	44	0.721311
App 30	康康血压	2	1	0	4	0	0	7	0.114754
App 31	糖医生	8	7	5	12	4	18	54	0.885246
App 32	抗癌卫士	1	2	0	5	0	0	8	0.131148
App 33	随糖	2	1	0	5	0	0	8	0.131148
